# Supplementary material for: Mobile Robot Self-Localization with 2D Push-Broom LIDAR in a 2D Map
Source: Sensors (Basel). 2020 Apr 28;20(9):2500. doi: 10.3390/s20092500 (PMC7248764; doi:10.3390/s20092500)
Supplement: Supplementary file 1 [file sensors-20-02500-s001.zip]

Archive with 11 entries (11 files):
- ExperimentalData/AreaMap.mat
- ExperimentalData/Stairs.mat
- ExperimentalData/StaticObjectScans.mat
- ExperimentalData/Trajectories.mat
- FirstScanProjection.m
- FirstScanVisualizer.m
- LidarProjectionVisualizer.m
- main.m
- MapVisualizer.m
- StaticObjectsVisualizer.m
- TrajectoriesVisualizer.m
