# Supplementary material for: Mobile Robot Self-Localization with 2D Push-Broom LIDAR in a 2D Map
Source: Sensors (Basel). 2020 Apr 28;20(9):2500. doi: 10.3390/s20092500 (PMC7248764; doi:10.3390/s20092500)
Supplement: Supplementary file 1 [file sensors-20-02500-s001.zip › MapVisualizer.m]

function MapVisualizer(~, ~, axesID, areaMap, mainFigure)
%MAPVISUALIZER Shows the map of the experimentation area
    showMap(axesID, areaMap, mainFigure);
end

function showMap(axesObj, areaMap, mainWindow)
    mainWindow.Name = 'Area Map';
    
    plot(areaMap.x, areaMap.y, 'b.', 'Parent', axesObj);
    axis(axesObj, 'equal');
    axis(axesObj, 'tight');
    xlabel(axesObj, 'X (mm)');
    ylabel(axesObj, 'Y (mm)');
    grid(axesObj, 'on');
end
