# Supplementary material for: Mobile Robot Self-Localization with 2D Push-Broom LIDAR in a 2D Map
Source: Sensors (Basel). 2020 Apr 28;20(9):2500. doi: 10.3390/s20092500 (PMC7248764; doi:10.3390/s20092500)
Supplement: Supplementary file 1 [file sensors-20-02500-s001.zip › TrajectoriesVisualizer.m]

function TrajectoriesVisualizer(~, ~, dataset, areaMap, axesID, mainWindow)
%TRAJECTORIESVISUALIZER Visualizes the trajectory followed by the robot
%during one exploration

    trajectory = processData(dataset);
    plotTrajectory(areaMap, trajectory, axesID, mainWindow, dataset.Name);
end

function trajectory = processData(dataset)
    trajectoryPoints = length(dataset.data);

    trajectory.X = zeros(1, trajectoryPoints);
    trajectory.Y = zeros(1, trajectoryPoints);
    trajectory.A = zeros(1, trajectoryPoints);
    trajectory.Name = dataset.Name;

    for positionID = 1:trajectoryPoints
        mapPos = dataset.data{positionID}.mapPos;

        trajectory.X(positionID) = mapPos.x;
        trajectory.Y(positionID) = mapPos.y;
        trajectory.A(positionID) = mapPos.a;
    end
end

function plotTrajectory(map, trajectory, mainAxes, mainWindow, trajName)
    mainWindow.Name = trajName;
    
    plot(map.x, map.y, 'b.', 'Parent', mainAxes);
    
    hold(mainAxes, 'on');
    
    xList = trajectory.X;
    yList = trajectory.Y;
    aList = trajectory.A;
    
    trajectoryPlot = plot(xList, yList, '-', 'Color', ...
        [0.5210, 0.1520, 0.0190],'Parent',mainAxes);
    
    [qp(1), qp(2)] = pol2cart(aList(1), 1500);
    
    quiver(xList(1), yList(1), qp(1), qp(2), 'Parent', mainAxes,...
        'LineWidth', 2, 'Color', [0,0.9,0], 'MaxHeadSize', 1000);
    
    initPos = plot(xList(1), yList(1), '.', 'Color', [0,0.9,0],...
        'MarkerSize', 20, 'Parent', mainAxes);
    
    [qp(1), qp(2)] = pol2cart(aList(end), 1500);
    quiver(xList(end), yList(end), qp(1), qp(2), 'Parent', mainAxes,...
        'LineWidth', 2, 'Color', 'r', 'MaxHeadSize', 1000);
    
    finalPos = plot(xList(end), yList(end), '.', 'Color', 'r',...
        'MarkerSize', 20, 'Parent', mainAxes);
    
    hold(mainAxes,'off');
    
    axis(mainAxes,'equal');
    axis(mainAxes,'tight');
    grid(mainAxes,'on');
    
    mainAxes.XLabel.String = 'X (mm)';
    mainAxes.YLabel.String = 'Y (mm)';
    mainAxes.ZLabel.String = 'Z (mm)';
    
    legend(mainAxes, [initPos, finalPos, trajectoryPlot], ...
        {'Initial Position', 'Final Position','Trajectory'});
end
